# Supplementary material for: MitoSort: Robust Demultiplexing of Pooled Single-cell Genomic Data Using Endogenous Mitochondrial Variants
Source: Genomics Proteomics Bioinformatics. 2024 Oct 15;22(5):qzae073. doi: 10.1093/gpbjnl/qzae073 (PMC11671100; doi:10.1093/gpbjnl/qzae073)
Supplement: qzae073_Supplementary_Data [file qzae073_supplementary_data.zip]

Archive with 12 entries (12 files):
- Figure S8.pdf
- Figure S10.pdf
- Figure S7.pdf
- Figure S5.pdf
- Figure S1.pdf
- supplementary material captions.docx
- Figure S3.pdf
- Figure S4.pdf
- Figure S2.pdf
- Figure S9.pdf
- Table S1.docx
- Figure S6.pdf
